# Supplementary material for: Detection of Pneumocystis jirovecii and Toxoplasma gondii in patients with lung infections by a duplex qPCR assay
Source: PLoS Negl Trop Dis. 2021 Dec 17;15(12):e0010025. doi: 10.1371/journal.pntd.0010025 (PMC8682901; doi:10.1371/journal.pntd.0010025)
Supplement: S1 Table — (XLSX) [file pntd.0010025.s001.xlsx]

## Sheet: Sheet1
S1 Table. mtSSU Alignment
....|....| ....|....| ....|....| ....|....| ....|....|
10 20 30 40 50
MH010438 TAAGATAATT CACAAAAGAA AGAGTTTAAT GTTAGCTCCG AATCAACGCT
MH010446 TAAGATAATT CACAAAAGAA AGAGTTTAAT GTTAGCTCCG AATCAACGCT
MH010444 TAAGATAATT CACAAAAGAA AGAGTTTAAT GTTAGCTCCG AATCAACGCT
MH010441 TAAGATAATT CACAAAAGAA AGAGTTTAAT GTTAGCTCCG AATCAACGCT
MH010442 TAAGATAATT CACAAAAGAA AGAGTTTAAT GTTAGCTCCG AATCAACGCT
MH010440 TAAGATAATT CACAAAAGAA AGAGTTTAAT GTTAGCTCCG AATCAACGCT
MH010439 TAAGATAATT CACAAAAGAA AGAGTTTAAT GTTAGCTCCG AATCAACGCT
MH010437 TAAGATAATT CACAAAAGAA AGAGTTTAAT GTTAGCTCCG AATCAACGCT
MH010443 TAAGATAATT CACAAAAGAA AGAGTTTAAT GTTAGCTCCG AATCAACGCT
JX499143 TAAGATAATT CACAAAAGAA AGAGTTTAAT GTTAGCTCCG AATCAACGCT
JX855937 TAAGATAATT CACAAAAGAA AGAGTTTAAT GTTAGCTCCG AATCAACGCT
JX855936 TAAGATAATT CACAAAAGAA AGAGTTTAAT GTTAGCTCCG AATCAACGCT
MT319762 TAAGATAATT CACAAAAGAA AGAGTTTAAT GTTAGCTCCG AATCAACGCT
JX855938 TAAGATAATT CACAAAAGAA AGAGTTTAAT GTTAGCTCCG AATCAACGCT
Consensus TAAGATAATT CACAAAAGAA AGAGTTTAAT GTTAGCTCCG AATCAACGCT
....|....| ....|....| ....|....| ....|....| ....|....|
60 70 80 90 100
MH010438 ATCTAGAGGC ATTACACATG CAAATCGTAC GTTTAAAGTG GTGAACAGGT
MH010446 ATCTAGAGGC ATTACACATG CAAATCGTAC GTTTAAAGTG GTGAACAGGT
MH010444 ATCTAGAGGC ATTACACATG CAAATCGTAC GTTTAAAGTG GTGAACAGGT
MH010441 ATCTAGAGGC ATTACACATG CAAATCGTAC GTTTAAAGTG GTGAACAGGT
MH010442 ATCTAGAGGC ATTACACATG CAAATCGTAC GTTTAAAGTG GTGAACAGGT
MH010440 ATCTAGAGGC ATTACACATG CAAATCGTAC GTTTAAAGTG GTGAACAGGT
MH010439 ATCTAGAGGC ATTACACATG CAAATCGTAC GTTTAAAGTG GTGAACAGGT
MH010437 ATCTAGAGGC ATTACACATG CAAATCGTAC GTTTAAAGTG GTGAACAGGT
MH010443 ATCTAGAGGC ATTACACATG CAAATCGTAC GTTTAAAGTG GTGAACAGGT
JX499143 ATCTAGAGGC ATTACACATG CAAATCGTAC GTTTAAAGTG GTGAACAGGT
JX855937 ATCTAGAGGC ATTACACATG CAAATCGTAC GTTTAAAGTG GTGAACAGGT
JX855936 ATCTAGAGGC ATTACACATG CAAATCGTAC GTTTAAAGTG GTGAACAGGT
MT319762 ATCTAGAGGC ATTACACATG CAAATCGTAC GTTTAAAGTG GTGAACAGGT
JX855938 ATCTAGAGGC ATTACACATG CAAATCGTAC GTTTAAAGTG GTGAACAGGT
Consensus ATCTAGAGGC ATTACACATG CAAATCGTAC GTTTAAAGTG GTGAACAGGT
....|....| ....|....| ....|....| ....|....| ....|....|
110 120 130 140 150
MH010438 GAGTAAAGAT AGAAATCTAC CTATTCATAA GGTTAGATAC CTTTTAAAAG
MH010446 GAGTAAAGAT AGAAATCTAC CTATTCATAA GGTTAGATAC CTTTTAAAAG
MH010444 GAGTAAAGAT AGAAATCTAC CTATTCATAA GGTTAGATAC CTTTTAAAAG
MH010441 GAGTAAAGAT AGAAATCTAC CTATTCATAA GGTTAGATAC CTTTTAAAAG
MH010442 GAGTAAAGAT AGAAATCTAC CTATTCATAA GGTTAGATAC CTTTTAAAAG
MH010440 GAGTAAAGAT AGAAATCTAC CTATTCATAA GGTTAGATAC CTTTTAAAAG
MH010439 GAGTAAAGAT AGAAATCTAC CTATTCATAA GGTTAGATAC CTTTTAAAAG
MH010437 GAGTAAAGAT AGAAATCTAC CTATTCATAA GGTTAGATAC CTTTTAAAAG
MH010443 GAGTAAAGAT AGAAATCTAC CTATTCATAA GGTTAGATAC CTTTTAAAAG
JX499143 GAGTAAAGAT AGAAATCTAC CTATTCATAA GGTTAGATAC CTTTTAAAAG
JX855937 GAGTAAAGAT AGAAATCTAC CTATTCATAA GGTTAGATAC CTTTTAAAAG
JX855936 GAGTAAAGAT AGAAATCTAC CTATTCATAA GGTTAGATAC CTTTTAAAAG
MT319762 GAGTAAAGAT AGAAATCTAC CTATTCATAA GGTTAGATAC CTTTTAAAAG
JX855938 GAGTAAAGAT AGAAATCTAC CTATTCATAA GGTTAGATAC CTTTTAAAAG
Consensus GAGTAAAGAT AGAAATCTAC CTATTCATAA GGTTAGATAC CTTTTAAAAG
....|....| ....|....| ....|....| ....|....| ....|....|
160 170 180 190 200
MH010438 AACAATTGTT TGTGAATAGA TGAGTCTAAG TGGGGGAGGT AGTTGTGAGG
MH010446 AACAATTGTT TGTGAATAGA TGAGTCTAAG TGGGGGAGGT AGTTGTGAGG
MH010444 AACAATTGTT TGTGAATAGA TGAGTCTAAG TGGGGGAGGT AGTTGTGAGG
MH010441 AACAATTGTT TGTGAATAGA TGAGTCTAAG TGGGGGAGGT AGTTGTGAGG
MH010442 AACAATTGTT TGTGAATAGA TGAGTCTAAG TGGGGGAGGT AGTTGTGAGG
MH010440 AACAATTGTT TGTGAATAGA TGAGTCTAAG TGGGGGAGGT AGTTGTGAGG
MH010439 AACAATTGTT TGTGAATAGA TGAGTCTAAG TGGGGGAGGT AGTTGTGAGG
MH010437 AACAATTGTT TGTGAATAGA TGAGTCTAAG TGGGGGAGGT AGTTGTGAGG
MH010443 AACAATTGTT TGTGAATAGA TGAGTCTAAG TGGGGGAGGT AGTTGTGAGG
JX499143 AACAATTGTT TGTGAATAGA TGAGTCTAAG TGGGGGAGGT AGTTGTGAGG
JX855937 AACAATTGTT TGTGAATAGA TGAGTCTAAG TGGGGGAGGT AGTTGTGAGG
JX855936 AACAATTGTT TGTGAATAGA TGAGTCTAAG TGGGGGAGGT AGTTGTGAGG
MT319762 AACAATTGTT TGTGAATAGA TGAGTCTAAG TGGGGGAGGT AGTTGTGAGG
JX855938 AACAATTGTT TGTGAATAGA TGAGTCTAAG TGGGGGAGGT AGTTGTGAGG
Consensus AACAATTGTT TGTGAATAGA TGAGTCTAAG TGGGGGAGGT AGTTGTGAGG
....|....| ....|....| ....|....| ....|....| ....|....|
210 220 230 240 250
MH010438 TGAAGATCCT CCCAAGCCTA AGAACCCTAG TTATATTTGA AAGAATGAAT
MH010446 TGAAGATCCT CCCAAGCCTA AGAACCCTAG TTATATTTGA AAGAATGAAT
MH010444 TGAAGATCCT CCCAAGCCTA AGAACCCTAG TTATATTTGA AAGAATGAAT
MH010441 TGAAGATCCT CCCAAGCCTA AGAACCCTAG TTATATTTGA AAGAATGAAT
MH010442 TGAAGATCCT CCCAAGCCTA AGAACCCTAG TTATATTTGA AAGAATGAAT
MH010440 TGAAGATCCT CCCAAGCCTA AGAACCCTAG TTATATTTGA AAGAATGAAT
MH010439 TGAAGATCCT CC-AAGCCTA AGAACCCTAG TTATATTTGA AAGAATGAAT
MH010437 TGAAGATCCT CCCAAGCCTA AGAACCCTAG TTATATTTGA AAGAATGAAT
MH010443 TGAAGATCCT CCCAAGCCTA AGAACCCTAG TTATATTTGA AAGAATGAAT
JX499143 TGAAGATCCT CCCAAGCCTA AGAACCCTAG TTATATTTGA AAGAATGAAT
JX855937 TGAAGATCCT CCCAAGCCTA AGAACCCTAG TTATATTTGA AAGAATGAAT
JX855936 TGAAGATCCT CCCAAGCCTA AGAACCCTAG TTATATTTGA AAGAATGAAT
MT319762 TGAAGATCCT CCCAAGCCTA AGAACCCTAG TTATATTTGA AAGAATGAAT
JX855938 TGAAGATCCT CCCAAGCCTA AGAACCCTAG TTATATTTGA AAGAATGAAT
Consensus TGAAGATCCT CCCAAGCCTA AGAACCCTAG TTATATTTGA AAGAATGAAT
....|....| ....|....| ....|....| ....|....| ....|....|
260 270 280 290 300
MH010438 AACCACATTG GCTCTGAAAC AACAGCCAAG ATTTTCATCC AAGAAAGTCC
MH010446 AACCACATTG GCTCTGAAAC AACAGCCAAG ATTTTCATCC AAGAAAGTCC
MH010444 AACCACATTG GCTCTGAAAC AACAGCCAAG ATTTTCATCC AAGAAAGTCC
MH010441 AACCACATTG GCTCTGAAAC AACAGCCAAG ATTTTCATCC AAGAAAGTCC
MH010442 AACCACATTG GCTCTGAAAC AACAGCCAAG ATTTTCATCC AAGAAAGTCC
MH010440 AACCACATTG GCTCTGAAAC AACAGCCAAG ATTTTCATCC AAGAAAGTCC
MH010439 AACCACATTG GCTCTGAAAC AACAGCCAAG ATTTTCATCC AAGAAAGTCC
MH010437 AACCACATTG GCTCTGAAAC AACAGCCAAG ATTTTCATCC AAGAAAGTCC
MH010443 AACCACATTG GCTCTGAAAC AACAGCCAAG ATTTTCATCC AAGAAAGTCC
JX499143 AACCACATTG GCTCTGAAAC AACAGCCAAG ATTTTCATCC AAGAAAGTCC
JX855937 AACCACATTG GCTCTGAAAC AACAGCCAAG ATTTTCATCC AAGAAAGTCC
JX855936 AACCACATTG GCTCTGAAAC AACAGCCAAG ATTTTCATCC AAGAAAGTCC
MT319762 AACCACATTG GCTCTGAAAC AACAGCCAAG ATTTTCATCC AAGAAAGTCC
JX855938 AACCACATTG GCTCTGAAAC AACAGCCAAG ATTTTCATCC AAGAAAGTCC
Consensus AACCACATTG GCTCTGAAAC AACAGCCAAG ATTTTCATCC AAGAAAGTCC
....|....| ....|....| ....|....| ....|....| ....|....|
310 320 330 340 350
MH010438 AGCAGTGGGG AATATTGGTC AATGATCGAA AGATTGAACC AGCTATCTAG
MH010446 AGCAGTGGGG AATATTGGTC AATGATCGAA AGATTGAACC AGCTATCTAG
MH010444 AGCAGTGGGG AATATTGGTC AATGATCGAA AGATTGAACC AGCTATCTAG
MH010441 AGCAGTGGGG AATATTGGTC AATGATCGAA AGATTGAACC AGCTATCTAG
MH010442 AGCAGTGGGG AATATTGGTC AATGATCGAA AGATTGAACC AGCTATCTAG
MH010440 AGCAGTGGGG AATATTGGTC AATGATCGAA AGATTGAACC AGCTATCTAG
MH010439 AGCAGTGGGG AATATTGGTC AATGATCGAA AGATTGAACC AGCTATCTAG
MH010437 AGCAGTGGGG AATATTGGTC AATGATCGAA AGATTGAACC AGCTATCTAG
MH010443 AGCAGTGGGG AATATTGGTC AATGATCGAA AGATTGAACC AGCTATCTAG
JX499143 AGCAGTGGGG AATATTGGTC AATGATCGAA AGATTGAACC AGCTATCTAG
JX855937 AGCAGTGGGG AATATTGGTC AATGATCGAA AGATTGAACC AGCTATCTAG
JX855936 AGCAGTGGGG AATATTGGTC AATGATCGAA AGATTGAACC AGCTATCTAG
MT319762 AGCAGTGGGG AATATTGGTC AATGATCGAA AGATTGAACC AGCTATCTAG
JX855938 AGCAGTGGGG AATATTGGTC AATGATCGAA AGATTGAACC AGCTATCTAG
Consensus AGCAGTGGGG AATATTGGTC AATGATCGAA AGATTGAACC AGCTATCTAG
....|....| ....|....| ....|....| ....|....| ....|....|
360 370 380 390 400
MH010438 AAGAATTTGT ATTCTGTTAT TAGAGAGGAT TATGACGTTA TCTAATTAAA
MH010446 AAGAATTTGT ATTCTGTTAT TAGAGAGGAT TATGACGTTA TCTAATTAAA
MH010444 AAGAATTTGT ATTCTGTTAT TAGAGAGGAT TATGACGTTA TCTAATTAAA
MH010441 AAGAATTTGT ATTCTGTTAT TAGAGAGGAT TATGACGTTA TCTAATTAAA
MH010442 AAGAATTTGT ATTCTGTTAT TAGAGAGGAT TATGACGTTA TCTAATTAAA
MH010440 AAGAATTTGT ATTCTGTTAT TAGAGAGGAT TATGACGTTA TCTAATTAAA
MH010439 AAGAATTTGT ATTCTGTTAT TAGAGAGGAT TATGACGTTA TCTAATTAAA
MH010437 AAGAATTTGT ATTCTGTTAT TAGAGAGGAT TATGACGTTA TCTAATTAAA
MH010443 AAGAATTTGT ATTCTGTTAT TAGAGAGGAT TATGACGTTA TCTAATTAAA
JX499143 AAGAATTTGT ATTCTGTTAT TAGAGAGGAT TATGACGTTA TCTAATTAAA
JX855937 AAGAATTTGT ATTCTGTTAT TAGAGAGGAT TATGACGTTA TCTAATTAAA
JX855936 AAGAATTTGT ATTCTGTTAT TAGAGAGGAT TATGACGTTA TCTAATTAAA
MT319762 AAGAATTTGT ATTCTGTTAT TAGAGAGGAT TATGACGTTA TCTAATTAAA
JX855938 AAGAATTTGT ATTCTGTTAT TAGAGAGGAT TATGACGTTA TCTAATTAAA
Consensus AAGAATTTGT ATTCTGTTAT TAGAGAGGAT TATGACGTTA TCTAATTAAA
....|....| ....|....| ....|....| ....|....| ....|....|
410 420 430 440 450
MH010438 GTCTCGACCA ATTCTCGTGC CAGCAGTCGC GGTAAGACGA GTGAGGCTAG
MH010446 GTCTCGACCA ATTCTCGTGC CAGCAGTCGC GGTAAGACGA GTGAGGCTAG
MH010444 GTCTCGACCA ATTCTCGTGC CAGCAGTCGC GGTAAGACGA GTGAGGCTAG
MH010441 GTCTCGACCA ATTCTCGTGC CAGCAGTCGC GGTAAGACGA GTGAGGCTAG
MH010442 GTCTCGACCA ATTCTCGTGC CAGCAGTCGC GGTAAGACGA GTGAGGCTAG
MH010440 GTCTCGACCA ATTCTCGTGC CAGCAGTCGC GGTAAGACGA GTGAGGCTAG
MH010439 GTCTCGACCA ATTCTCGTGC CAGCAGTCGC GGTAAGACGA GTGAGGCTAG
MH010437 GTCTCGACCA ATTCTCGTGC CAGCAGTCGC GGTAAGACGA GTGAGGCTAG
MH010443 GTCTCGACCA ATTCTCGTGC CAGCAGTCGC GGTAAGACGA GTGAGGCTAG
JX499143 GTCTCGACCA ATTCTCGTGC CAGCAGTCGC GGTAAGACGA GTGAGGCTAG
JX855937 GTCTCGACCA ATTCTCGTGC CAGCAGTCGC GGTAAGACGA GTGAGGCTAG
JX855936 GTCTCGACCA ATTCTCGTGC CAGCAGTCGC GGTAAGACGA GTGAGGCTAG
MT319762 GTCTCGACCA ATTCTCGTGC CAGCAGTCGC GGTAAGACGA GTGAGGCTAG
JX855938 GTCTCGACCA ATTCTCGTGC CAGCAGTCGC GGTAAGACGA GTGAGGCTAG
Consensus GTCTCGACCA ATTCTCGTGC CAGCAGTCGC GGTAAGACGA GTGAGGCTAG
....|....| ....|....| ....|....| ....|....| ....|....|
460 470 480 490 500
MH010438 CGTTATTCAT AATTATTAGG TCTAAAGGGT ACGTAGATGG TTAACTTATC
MH010446 CGTTATTCAT AATTATTAGG TCTAAAGGGT ACGTAGATGG TTAACTTATC
MH010444 CGTTATTCAT AATTATTAGG TCTAAAGGGT ACGTAGATGG TTAACTTATC
MH010441 CGTTATTCAT AATTATTAGG TCTAAAGGGT ACGTAGATGG TTAACTTATC
MH010442 CGTTATTCAT AATTATTAGG TCTAAAGGGT ACGTAGATGG TTAATTTATC
MH010440 CGTTATTCAT AATTATTAGG TCTAAAGGGT ACGTAGATGG TTAACTTATC
MH010439 CGTTATTCAT AATTATTAGG TCTAAAGGGT ACGTAGATGG TTAACTTATC
MH010437 CGTTATTCAT AATTATTAGG TCTAAAGGGT ACGTAGATGG TTAACTTATC
MH010443 CGTTATTCAT AATTATTAGG TCTAAAGGGT ACGTAGATGG TTAACTTATC
JX499143 CGTTATTCAT AATTATTAGG TCTAAAGGGT ACGTAGATGG TTAACTTATC
JX855937 CGTTATTCAT AATTATTAGG TCTAAAGGGT ACGTAGATGG TTAACTTATC
JX855936 CGTTATTCAT AATTATTAGG TCTAAAGGGT ACGTAGATGG TTAACTTATC
MT319762 CGTTATTCAT AATTATTAGG TCTAAAGGGT ACGTAGATGG TTAACTTATC
JX855938 CGTTATTCAT AATTATTAGG TCTAAAGGGT ACGTAGATGG TTAACTTATC
Consensus CGTTATTCAT AATTATTAGG TCTAAAGGGT ACGTAGATGG TTAAYTTATC
....|....| ....|....| ....|....| ....|....| ....|....|
510 520 530 540 550
MH010438 TGTTATTTAT GTGTGAAGGA ATTAGTATTC TAATTCGTTT TATTAGTATT
MH010446 TGTTATTTAT ATGTGAAGGA ATTAGTATTC TAATTCGTTT TATTAGTATT
MH010444 TGTTATTTAT GTGTGAAGGA ATTAGTATTC TAATTCGTTT TATTAGTATT
MH010441 TGTTATTTAT GTGTGAAGGA ATTAGTATTC TAATTCGTTT TATTAGTATT
MH010442 TGTTATTTAT GTGTGAAGGA ATTAGTATTC TAATTCGTTT TATTAGTATT
MH010440 TGTTATTTAT GTGTGAAGGA ATTAGTATTC TAATTCGTTT TATTAGTATT
MH010439 TGTTATTTAT GTGTGAAGGA ATTAGTATTC TAATTCGTTT TATTAGTATT
MH010437 TGTTATTTAT GTGTGAAGGA ATTAGTATTC TAATTCGTTT TATTAGTATT
MH010443 TGTTATTTAT GTGTGAAGGA ATTAGTATTC TAATTCGTTT TATTAGTATT
JX499143 TGTTATTTAT GTGTGAAGGA ATTAGTATTC TAATTCGTTT TATTAGTATT
JX855937 TGTTATTTAT GTGTGAAGGA ATTAGTATTC TAATTCGTTT TATTAGTATT
JX855936 TGTTATTTAT GTGTGAAGGA ATTAGTATTC TAATTCGTTT TATTAGTATT
MT319762 TGTTATTTAT GTGTGAAGGA ATTAGTATTC TAATTCGTTT TATTAGTATT
JX855938 TGTTATTTAT GTGTGAAGGA ATTAGTATTC TAATTCGTTT TATTAGTATT
Consensus TGTTATTTAT RTGTGAAGGA ATTAGTATTC TAATTCGTTT TATTAGTATT
....|....| ....|....| ....|....| ....|....| ....|....|
560 570 580 590 600
MH010438 CTAATTTTTT -AATAGAACA TAAAAGAATT GGATAAATTG ATTAACTAGA
MH010446 CTAATTTTTT -AATAGAACA TAAAAGAATT GGATAAATTG ATTAACTAGA
MH010444 CTAATTTTTT -AATAGAACA TAAAAGAATT GGATAAATTG ATTAACTAGA
MH010441 CTAATTTTTT -AATAGAACA TAAAAGAATT GGATAAATTG ATTAACTAGA
MH010442 CTAATTTTTT TAATAGAACA TAAAAGAATT GGATAAATTG ATTAACTAGA
MH010440 CTAATTTTTT -AATAGAACA TAAAAGAATT GGATAAATTG ATTAACTAGA
MH010439 CTAATTTTTT -AATAGAACA TAAAAGAATT GGATAAATTG ATTAACTAGA
MH010437 CTAATTTTTT TAATAGAACA TAAAAGAATT GGATAAATTG ATTAACTAGA
MH010443 CTAATTTTTT TAATAGAACA TAAAAGAATT GGATAAATTG ATTAACTAGA
JX499143 CTAATTTTTT TAATAGAACA TAAAAGAATT GGATAAATTG ATTAACTAGA
JX855937 CTAA-TTTTT TAATAGAACA TAAAAGAATT GGATAAATTG ATTAACTAGA
JX855936 CTAA-TTTTT TAATAGAACA TAAAAGAATT GGATAAATTG ATTAACTAGA
MT319762 CTAA-TTTTT TAATAGAACA TAAAAGAATT GGATAAATTG ATTAACTAGA
JX855938 CTAA--TTTT TAATAGAACA TAAAAGAATT GGATAAATTG ATTAACTAGA
Consensus CTAATTTTTT TAATAGAACA TAAAAGAATT GGATAAATTG ATTAACTAGA
....|....| ....|....| ....|....| ....|....| ....|....|
610 620 630 640 650
MH010438 GTCGAATAGA AGAATAAAGA ATTTTAAGAG TAGAGATGAA ATTCAACGAT
MH010446 GTCGAATAGA AGAATAAAGA ATTTTAAGAG TAGAGATGAA ATTCAACGAT
MH010444 GTCGAATAGA AGAATAAAGA ATTTTAAGAG TAGAGATGAA ATTCAACGAT
MH010441 GTCGAATAGA AGAATAAAGA ATTTTAAGAG TAGAGATGAA ATTCAACGAT
MH010442 GTCGAATAGA AGAATAAAGA ATTTTAAGAG TAGAGATGAA ATTCAACGAT
MH010440 GTCGAATAGA AGAATAAAGA ATTTTAAGAG TAGAGATGAA ATTCAACGAT
MH010439 GTCGAATAGA AGAATAAAGA ATTTTAAGAG TAGAGATGAA ATTCAACGAT
MH010437 GTCGAATAGA AGAATAAAGA ATTTTAAGAG TAGAGATGAA ATTCAACGAT
MH010443 GTCGAATAGA AGAATAAAGA ATTTTAAGAG TAGAGATGAA ATTCAACGAT
JX499143 GTCGAATAGA AGAATAAAGA ATTTTAAGAG TAGAGATGAA ATTCAACGAT
JX855937 GTCGAATAGA AGAATAAAGA ATTTTAAGAG TAGAGATGAA ATTCAACGAT
JX855936 GTCGAATAGA AGAATAAAGA ATTTTAAGAG TAGAGATGAA ATTCAACGAT
MT319762 GTCGAATAGA AGAATAAAGA ATTTTAAGAG TAGAGATGAA ATTCAACGAT
JX855938 GTCGAATAGA AGAATAAAGA ATTTTAAGAG TAGAGATGAA ATTCAACGAT
Consensus GTCGAATAGA AGAATAAAGA ATTTTAAGAG TAGAGATGAA ATTCAACGAT
....|....| ....|....| ....|....| ....|....| ....|....|
660 670 680 690 700
MH010438 ACTTAAAGGA CTGCCAATGG CGAAAGCATT ATTCTAGGTA ACGACTGACA
MH010446 ACTTAAAGGA CTGCCAATGG CGAAAGCATT ATTCTAGGTA ACGACTGACA
MH010444 ACTTAAAGGA CTGCCAATGG CGAAAGCATT ATTCTAGGTA ACGACTGACA
MH010441 ACTTAAAGGA CTGCCAATGG CGAAAGCATT ATTCTAGGTA ACGACTGACA
MH010442 ACTTAAAGGA CTGCCAATGG CGAAAGCATT ATTCTAGGTA ACGACTGACA
MH010440 ACTTAAAGGA CTGCCAATGG CGAAAGCATT ATTCTAGGTA ACGACTGACA
MH010439 ACTTAAAGGA CTGCCAATGG CGAAAGCATT ATTCTAGGTA ACGACTGACA
MH010437 ACTTAAAGGA CTGCCAATGG CGAAAGCATT ATTCTAGGTA ACGACTGACA
MH010443 ACTTAAAGGA CTGCCAATGG CGAAAGCATT ATTCTAGGTA ACGACTGACA
JX499143 ACTTAAAGGA CTGCCAATGG CGAAAGCATT ATTCTAGGTA ACGACTGACA
JX855937 ACTTAAAGGA CTGCCAATGG CGAAAGCATT ATTCTAGGTA ACGACTGACA
JX855936 ACTTAAAGGA CTGCCAATGG CGAAAGCATT ATTCTAGGTA ACGACTGACA
MT319762 ACTTAAAGGA CTGCCAATGG CGAAAGCATT ATTCTAGGTA ACGACTGACA
JX855938 ACTTAAAGGA CTGCCAATGG CGAAAGCATT ATTCTAGGTA ACGACTGACA
Consensus ACTTAAAGGA CTGCCAATGG CGAAAGCATT ATTCTAGGTA ACGACTGACA
....|....| ....|....| ....|....| ....|....| ....|....|
710 720 730 740 750
MH010438 TTGAGGTACG TAGGCATAAG TAGCGAAAAG GATTAGATAC CCTTGTAGTT
MH010446 TTGAGGTACG TAGGCATAAG TAGCGAAAAG GATTAGATAC CCTTGTAGTT
MH010444 TTGAGGTACG TAGGCATAAG TAGCGAAAAG GATTAGATAC CCTTGTAGTT
MH010441 TTGAGGTACG TAGGCATAAG TAGCGAAAAG GATTAGATAC CCTTGTAGTT
MH010442 TTGAGGTACG TAGGCATAAG TAGCGAAAAG GATTAGATAC CCTTGTAGTT
MH010440 TTGAGGTACG TAGGCATAAG TAGCGAAAAG GATTAGATAC CCTTGTAGTT
MH010439 TTGAGGTACG TAGGCATAAG TAGCGAAAAG GATTAGATAC CCTTGTAGTT
MH010437 TTGAGGTACG TAGGCATAAG TAGCGAAAAG GATTAGATAC CCTTGTAGTT
MH010443 TTGAGGTACG TAGGCATAAG TAGCGAAAAG GATTAGATAC CCTTGTAGTT
JX499143 TTGAGGTACG TAGGCATAAG TAGCGAAAAG GATTAGATAC CCTTGTAGTT
JX855937 TTGAGGTACG TAGGCATAAG TAGCGAAAAG GATTAGATAC CCTTGTAGTT
JX855936 TTGAGGTACG TAGGCATAAG TAGCGAAAAG GATTAGATAC CCTTGTAGTT
MT319762 TTGAGGTACG TAGGCATAAG TAGCGAAAAG GATTAGATAC CCTTGTAGTT
JX855938 TTGAGGTACG TAGGCATAAG TAGCGAAAAG GATTAGATAC CCTTGTAGTT
Consensus TTGAGGTACG TAGGCATAAG TAGCGAAAAG GATTAGATAC CCTTGTAGTT
....|....| ....|....| ....|....| ....|....| ....|....|
760 770 780 790 800
MH010438 TATGCTGTAA ACGATGAATG CTAGAGGTCA GAATTTATTT ATTTTTGGTC
MH010446 TATGCTGTAA ACGATGAATG CTAGAGGTCA GAATTTATTT ATTTTTGGTC
MH010444 TATGCTGTAA ACGATGAATG CTAGAGGTCA GAATTTATTT ATTTTTGGTC
MH010441 TATGCTGTAA ACGATGAATG CTAGAGGTCA GAATTTATTT ATTTTTGGTC
MH010442 TATGCTGTAA ACGATGAATG CTAGAGGTCA GAATTTATTT ATTTTTGGTC
MH010440 TATGCTGTAA ACGATGAATG CTAGAGGTCA GAATTTATTT ATTTTTGGTC
MH010439 TATGCTGTAA ACGATGAATG CTAGAGGTCA GAATTTATTT ATTTTTGGTC
MH010437 TATGCTGTAA ACGATGAATG CTAGAGGTCA GAATTTATTT ATTTTTGGTC
MH010443 TATGCTGTAA ACGATGAATG CTAGAGGTCA GAATTTATTT ATTTTTGGTC
JX499143 TATGCTGTAA ACGATGAATG CTAGAGGTCA GAATTTATTT ATTTTTGGTC
JX855937 TATGCTGTAA ACGATGAATG CTAGAGGTCA GAATTTATTT ATTTTTGGTC
JX855936 TATGCTGTAA ACGATGAATG CTAGAGGTCA GAATTTATTT ATTTTTGGTC
MT319762 TATGCTGTAA ACGATGAATG CTAGAGGTCA GAATTTATTT ATTTTTGGTC
JX855938 TATGCTGTAA ACGATGAATG CTAGAGGTCA GAATTTATTT ATTTTTGGTC
Consensus TATGCTGTAA ACGATGAATG CTAGAGGTCA GAATTTATTT ATTTTTGGTC
....|....| ....|....| ....|....| ....|....| ....|....|
810 820 830 840 850
MH010438 TTTAAGTGAA GATTTTAAGC ATTCCACCTG AGAAGTACTG TCGCAAGACT
MH010446 TTTAAGTGAA GATTTTAAGC ATTCCACCTG AGAAGTACTG TCGCAAGACT
MH010444 TTTAAGTGAA GATTTTAAGC ATTCCACCTG AGAAGTACTG TCGCAAGACT
MH010441 TTTAAGTGAA GATTTTAAGC ATTCCACCTG AGAAGTACTG TCGCAAGACT
MH010442 TTTAAGTGAA GATTTTAAGC ATTCCACCTG AGAAGTACTG TCGCAAGACT
MH010440 TTTAAGTGAA GATTTTAAGC ATTCCACCTG AGAAGTACTG TCGCAAGACT
MH010439 TTTAAGTGAA GATTTTAAGC ATTCCACCTG AGAAGTACTG TCGCAAGACT
MH010437 TTTAAGTGAA GATTTTAAGC ATTCCACCTG AGAAGTACTG TCGCAAGACT
MH010443 TTTAAGTGAA GATTTTAAGC ATTCCACCTG AGAAGTACTG TCGCAAGACT
JX499143 TTTAAGTGAA GATTTTAAGC ATTCCACCTG AGAAGTACTG TCGCAAGACT
JX855937 TTTAAGTGAA GATTTTAAGC ATTCCACCTG AGAAGTACTG TCGCAAGACT
JX855936 TTTAAGTGAA GATTTTAAGC ATTCCACCTG AGAAGTACTG TCGCAAGACT
MT319762 TTTAAGTGAA GATTTTAAGC ATTCCACCTG AGAAGTACTG TCGCAAGACT
JX855938 TTTAAGTGAA GATTTTAAGC ATTCCACCTG AGAAGTACTG TCGCAAGACT
Consensus TTTAAGTGAA GATTTTAAGC ATTCCACCTG AGAAGTACTG TCGCAAGACT
....|....| ....|....| ....|....| ....|....| ....|....|
860 870 880 890 900
MH010438 GAAACTCAAA ACATTAGACG GTCACAGAGA TCAGCAGTGA AGCATGTTGT
MH010446 GAAACTCAAA ACATTAGACG GTCACAGAGA TCAGCAGTGA AGCATGTTGT
MH010444 GAAACTCAAA ACATTAGACG GTCACAGAGA TCAGCAGTGA AGCATGTTGT
MH010441 GAAACTCAAA ACATTAGACG GTCACAGAGA TCAGCAGTGA AGCATGTTGT
MH010442 GAAACTCAAA ACATTAGACG GTCACAGAGA TCAGCAGTGA AGCATGTTGT
MH010440 GAAACTCAAA ACATTAGACG GTCACAGAGA TCAGCAGTGA AGCATGTTGT
MH010439 GAAACTCAAA ACATTAGACG GTCACAGAGA TCAGCAGTGA AGCATGTTGT
MH010437 GAAACTCAAA ACATTAGACG GTCACAGAGA TCAGCAGTGA AGCATGTTGT
MH010443 GAAACTCAAA ACATTAGACG GTCACAGAGA TCAGCAGTGA AGCATGTTGT
JX499143 GAAACTCAAA ACATTAGACG GTCACAGAGA TCAGCAGTGA AGCATGTTGT
JX855937 GAAACTCAAA ACATTAGACG GTCACAGAGA TCAGCAGTGA AGCATGTTGT
JX855936 GAAACTCAAA ACATTAGACG GTCACAGAGA TCAGCAGTGA AGCATGTTGT
MT319762 GAAACTCAAA ACATTAGACG GTCACAGAGA TCAGCAGTGA AGCATGTTGT
JX855938 GAAACTCAAA ACATTAGACG GTCACAGAGA TCAGCAGTGA AGCATGTTGT
Consensus GAAACTCAAA ACATTAGACG GTCACAGAGA TCAGCAGTGA AGCATGTTGT
....|....| ....|....| ....|....| ....|....| ....|....|
910 920 930 940 950
MH010438 TTAATTCGAT AACCCACGAT AAATCTTACC ACTTCTTGCA TATTTTCCTA
MH010446 TTAATTCGAT AACCCACGAT AAATCTTACC ACTTCTTGCA TATTTTCCTA
MH010444 TTAATTCGAT AACCCACGAT AAATCTTACC ACTTCTTGCA TATTTTCCTA
MH010441 TTAATTCGAT AACCCACGAT AAATCTTACC ACTTCTTGCA TATTTTCCTA
MH010442 TTAATTCGAT AACCCACGAT AAATCTTACC ACTTCTTGCA TATTTTCCTA
MH010440 TTAATTCGAT AACCCACGAT AAATCTTACC ACTTCTTGCA TATTTTCCTA
MH010439 TTAATTCGAT AACCCACGAT AAATCTTACC ACTTCTTGCA TATTTTCCTA
MH010437 TTAATTCGAT AACCCACGAT AAATCTTACC ACTTCTTGCA TATTTTCCTA
MH010443 TTAATTCGAT AACCCACGAT AAATCTTACC ACTTCTTGCA TATTTTCCTA
JX499143 TTAATTCGAT AACCCACGAT AAATCTTACC ACTTCTTGCA TATTTTCCTA
JX855937 TTAATTCGAT AACCCACGAT AAATCTTACC ACTTCTTGCA TATTTTCCTA
JX855936 TTAATTCGAT AACCCACGAT AAATCTTACC ACTTCTTGCA TATTTTCCTA
MT319762 TTAATTCGAT AACCCACGAT AAATCTTACC ACTTCTTGCA TATTTTCCTA
JX855938 TTAATTCGAT AACCCACGAT AAATCTTACC ACTTCTTGCA TATTTTCCTA
Consensus TTAATTCGAT AACCCACGAT AAATCTTACC ACTTCTTGCA TATTTTCCTA
....|....| ....|....| ....|....| ....|....| ....|....|
960 970 980 990 1000
MH010438 TTCGGAATTT ACAGGTGTTG CATGGCTGTC TTTAGTTCGT GTTGTGAAAT
MH010446 TTCGGAATTT ACAGGTGTTG CATGGCTGTC TTTAGTTCGT GTTGTGAAAT
MH010444 TTCGGAATTT ACAGGTGTTG CATGGCTGTC TTTAGTTCGT GTTGTGAAAT
MH010441 TTCGGAATTT ACAGGTGTTG CATGGCTGTC TTTAGTTCGT GTTGTGAAAT
MH010442 TTCGGAATTT ACAGGTGTTG CATGGCTGTC TTTAGTTCGT GTTGTGAAAT
MH010440 TTCGGAATTT ACAGGTGTTG CATGGCTGTC TTTAGTTCGT GTTGTGAAAT
MH010439 TTCGGAATTT ACAGGTGTTG CATGGCTGTC TTTAGTTCGT GTTGTGAAAT
MH010437 TTCGGAATTT ACAGGTGTTG CATGGCTGTC TTTAGTTCGT GTTGTGAAAT
MH010443 TTCGGAATTT ACAGGTGTTG CATGGCTGTC TTTAGTTCGT GTTGTGAAAT
JX499143 TTCGGAATTT ACAGGTGTTG CATGGCTGTC TTTAGTTCGT GTTGTGAAAT
JX855937 TTCGGAATTT ACAGGTGTTG CATGGCTGTC TTTAGTTCGT GTTGTGAAAT
JX855936 TTCGGAATTT ACAGGTGTTG CATGGCTGTC TTTAGTTCGT GTTGTGAAAT
MT319762 TTCGGAATTT ACAGGTGTTG CATGGCTGTC TTTAGTTCGT GTTGTGAAAT
JX855938 TTCGGAATTT ACAGGTGTTG CATGGCTGTC TTTAGTTCGT GTTGTGAAAT
Consensus TTCGGAATTT ACAGGTGTTG CATGGCTGTC TTTAGTTCGT GTTGTGAAAT
....|....| ....|....| ....|....| ....|....| ....|....|
1010 1020 1030 1040 1050
MH010438 GTTAGGTTTA TTCCGATAAC GAACGTAAAC CTTGTCCTTA ATTATTTTAA
MH010446 GTTAGGTTTA TTCCGATAAC GAACGTAAAC CTTGTCCTTA ATTATTTTAA
MH010444 GTTAGGTTTA TTCCGATAAC GAACGTAAAC CTTGTCCTTA ATTATTTTAA
MH010441 GTTAGGTTTA TTCCGATAAC GAACGTAAAC CTTGTCCTTA ATTATTTTAA
MH010442 GTTAGGTTTA TTCCGATAAC GAACGTAAAC CTTGTCCTTA ATTATTTTAA
MH010440 GTTAGGTTTA TTCCGATAAC GAACGTAAAC CTTGTCCTTA ATTATTTTAA
MH010439 GTTAGGTTTA TTCCGATAAC GAACGTAAAC CTTGTCCTTA ATTATTTTAA
MH010437 GTTAGGTTTA TTCCGATAAC GAACGTAAAC CTTGTCCTTA ATTATTTTAA
MH010443 GTTAGGTTTA TTCCGATAAC GAACGTAAAC CTTGTCCTTA ATTATTTTAA
JX499143 GTTAGGTTTA TTCCGATAAC GAACGTAAAC CTTGTCCTTA ATTATTTTAA
JX855937 GTTAGGTTTA TTCCGATAAC GAACGTAAAC CTTGTCCTTA ATTATTTTAA
JX855936 GTTAGGTTTA TTCCGATAAC GAACGTAAAC CTTGTCCTTA ATTATTTTAA
MT319762 GTTAGGTTTA TTCCGATAAC GAACGTAAAC CTTGTCCTTA ATTATTTTAA
JX855938 GTTAGGTTTA TTCCGATAAC GAACGTAAAC CTTGTCCTTA ATTATTTTAA
Consensus GTTAGGTTTA TTCCGATAAC GAACGTAAAC CTTGTCCTTA ATTATTTTAA
....|....| ....|....| ....|....| ....|....| ....|....|
1060 1070 1080 1090 1100
MH010438 GGAAATGTCT ATCGATATTA TAGATGAATT AGGATGAAGA CAAGTCCTCA
MH010446 GGAAATGTCT ATCGATATTA TAGATGAATT AGGATGAAGA CAAGTCCTCA
MH010444 GGAAATGTCT ATCGATATTA TAGATGAATT AGGATGAAGA CAAGTCCTCA
MH010441 GGAAATGTCT ATCGATATTA TAGATGAATT AGGATGAAGA CAAGTCCTCA
MH010442 GGAAATGTCT ATCGATATTA TAGATGAATT AGGATGAAGA CAAGTCCTCA
MH010440 GGAAATGTCT ATCGATATTA TAGATGAATG AGGATGAAGA CAAGTCCTCA
MH010439 GGAAATGTCT ATCGATATTA TAGATGAATG AGGATGAAGA CAAGTCCTCA
MH010437 GGAAATGTCT ATCGATATTA TAGATGAATG AGGATGAAGA CAAGTCCTCA
MH010443 GGAAATGTCT ATCGATATTA TAGATGAATG AGGATGAAGA CAAGTCCTCA
JX499143 GGAAATGTCT ATCGATATTA TAGATGAATG AGGATGAAGA CAAGTCCTCA
JX855937 GGAAATGTCT ATCGATATTA TAGATGAATG AGGATGAAGA CAAGTCCTCA
JX855936 GGAAATGTCT ATCGATATTA TAGATGAATG AGGATGAAGA CAAGTCCTCA
MT319762 GGAAATGTCT ATCGATATTA TAGATGAATG AGGATGAAGA CAAGTCCTCA
JX855938 GGAAATGTCT ATCGATATTA TAGATGAATT AGGATGAAGA CAAGTCCTCA
Consensus GGAAATGTCT ATCGATATTA TAGATGAATK AGGATGAAGA CAAGTCCTCA
....|....| ....|....| ....|....| ....|....| ....|....|
1110 1120 1130 1140 1150
MH010438 TGACCCTTAT GAAGTGGGCT ACAGACGTGC TGCAAAATTT TCTACAATGG
MH010446 TGACCCTTAT GAAGTGGGCT ACAGACGTGC TGCAAAATTT TCTACAATGG
MH010444 TGACCCTTAT GAAGTGGGCT ACAGACGTGC TGCAAAATTT TCTACAATGG
MH010441 TGACCCTTAT GAAGTGGGCT ACAGACGTGC TGCAAAATTT TCTACAATGG
MH010442 TGACCCTTAT GAAGTGGGCT ACAGACGTGC TGCAAAATTT TCTACAATGG
MH010440 TGACCCTTAT GAAGTGGGCT ACAGACGTGC TGCAAAATTT TCTACAATGG
MH010439 TGACCCTTAT GAAGTGGGCT ACAGACGTGC TGCAAAATTT TCTACAATGG
MH010437 TGACCCTTAT GAAGTGGGCT ACAGACGTGC TGCAAAATTT TCTACAATGG
MH010443 TGACCCTTAT GAAGTGGGCT ACAGACGTGC TGCAAAATTT TCTACAATGG
JX499143 TGACCCTTAT GAAGTGGGCT ACAGACGTGC TGCAAAATTT TCTACAATGG
JX855937 TGACCCTTAT GAAGTGGGCT ACAGACGTGC TGCAAAATTT TCTACAATGG
JX855936 TGACCCTTAT GAAGTGGGCT ACAGACGTGC TGCAAAATTT TCTACAATGG
MT319762 TGACCCTTAT GAAGTGGGCT ACAGACGTGC TGCAAAATTT TCTACAATGG
JX855938 TGACCCTTAT GAAGTGGGCT ACAGACGTGC TGCAAAATTT TCTACAATGG
Consensus TGACCCTTAT GAAGTGGGCT ACAGACGTGC TGCAAAATTT TCTACAATGG
PJ-F
....|....| ....|....| ....|....| ....|....| ....|....|
1160 1170 1180 1190 1200
MH010438 GATGCAATGA TGGAAGTCGG AGCTAATCCC CTAAAAGATT GTTTAGTCCG
MH010446 GATGCAATGA TGGAAGTCGG AGCTAATCCC CTAAAAGATT GTTTAGTCCG
MH010444 GATGCAATGA TGGAAGTCGG AGCTAATCCC CTAAAAGATT GTTTAGTCCG
MH010441 GATGCAATGA TGGAAGTCGG AGCTAATCCC CTAAAAGATT GTTTAGTCCG
MH010442 GATGCAATGA TGGAAGTCGG AGCTAATCCC CTAAAAGATT GTTTAGTCCG
MH010440 GATGCAATGA TGGAAGTCGG AGCTAATCCC CTAAAAGATT GTTTAGTCCG
MH010439 GATGCAATGA TGGAAGTCGG AGCTAATCCC CTAAAAGATT GTTTAGTCCG
MH010437 GATGCAATGA TGGAAGTCGG AGCTAATCCC CTAAAAGATT GTTTAGTCCG
MH010443 GATGCAATGA TGGAAGTCGG AGCTAATCCC CTAAAAGATT GTTTAGTCCG
JX499143 GATGCAATGA TGGAAGTCGG AGCTAATCCC CTAAAAGATT GTTTAGTCCG
JX855937 GATGCAATGA TGGAAGTCGG AGCTAATCCC CTAAAAGATT GTTTAGTCCG
JX855936 GATGCAATGA TGAAAGTCGG AGCTAATCCC CTAAAAGATT GTTTAGTCCG
MT319762 GATGCAATGA TGGAAGTCGG AGCTAATCCC CTAAAAGATT GTTTAGTCCG
JX855938 GATGCAATGA TGGAAGTCGG AGCTAATCCC CTAAAAGATT GTTTAGTCCG
Consensus GATGCAATGA TGRAAGTCGG AGCTAATCCC CTAAAAGATT GTTTAGTCCG
PJ-Probe
....|....| ....|....| ....|....| ....|....| ....|....|
1210 1220 1230 1240 1250
MH010438 GATAAGTGCC TGGAACTCGG CTCTTTGAAG TTGGAATTGC TAGTAATCGT
MH010446 GATAAGTGCC TGGAACTCGG CTCTTTGAAG TTGGAATTGC TAGTAATCGT
MH010444 GATAAGTGCC TGGAACTCGG CTCTTTGAAG TTGGAATTGC TAGTAATCGT
MH010441 GATAAGTGCC TGGAACTCGG CTCTTTGAAG TTGGAATTGC TAGTAATCGT
MH010442 GATAAGTGCC TGGAACTCGG CTCTTTGAAG TTGGAATTGC TAGTAATCGT
MH010440 GATAAGTGCC TGGAACTCGG CTCTTTGAAG TTGGAATTGC TAGTAATCGT
MH010439 GATAAGTGCC TGGAACTCGG CTCTTTGAAG TTGGAATTGC TAGTAATCGT
MH010437 GATAAGTGCC TGGAACTCGG CTCTTTGAAG TTGGAATTGC TAGTAATCGT
MH010443 GATAAGTGCC TGGAACTCGG CTCTTTGAAG TTGGAATTGC TAGTAATCGT
JX499143 GATAAGTGCC TGGAACTCGG CTCTTTGAAG TTGGAATTGC TAGTAATCGT
JX855937 GATAAGTGCC TGGAACTCGG CTCTTTGAAG TTGGAATTGC TAGTAATCGT
JX855936 GATAAGTGCC TGGAACTCGG CTCTTTGAAG TTGGAATTGC TAGTAATCGT
MT319762 GATAAGTGCC TGGAACTCGG CTCTTTGAAG TTGGAATTGC TAGTAATCGT
JX855938 GATAAGTGCC TGGAACTCGG CTCTTTGAAG TTGGAATTGC TAGTAATCGT
Consensus GATAAGTGCC TGGAACTCGG CTCTTTGAAG TTGGAATTGC TAGTAATCGT
PJ-R
....|....| ....|....| ....|....| ....|....| ....|....|
1260 1270 1280 1290 1300
MH010438 CTATCATCAT GAGACGGTGA ATCTTTTATC TGTGATGTAC TAACTACTCG
MH010446 CTATCATCAT GAGACGGTGA ATCTTTTATC TGTGATGTAC TAACTACTCG
MH010444 CTATCATCAT GAGACGGTGA ATCTTTTATC TGTGATGTAC TAACTACTCG
MH010441 CTATCATCAT GAGACGGTGA ATCTTTTATC TGTGATGTAC TAACTACTCG
MH010442 CTATCATCAT GAGACGGTGA ATCTTTTATC TGTGATGTAC TAACTACTCG
MH010440 CTATCATCAT GAGACGGTGA ATCTTTTATC TGTGATGTAC TAACTACTCG
MH010439 CTATCATCAT GAGACGGTGA ATCTTTTATC TGTGATGTAC TAACTACTCG
MH010437 CTATCATCAT GAGACGGTGA ATCTTTTATC TGTGATGTAC TAACTACTCG
MH010443 CTATCATCAT GAGACGGTGA ATCTTTTATC TGTGATGTAC TAACTACTCG
JX499143 CTATCATCAT GAGACGGTGA ATCTTTTATC TGTGATGTAC TAACTACTCG
JX855937 CTATCATCAT GAGACGGTGA ATCTTTTATC TGTGATGTAC TAACTACTCG
JX855936 CTATCATCAT GAGACGGTGA ATCTTTTATC TGTGATGTAC TAACTACTCG
MT319762 CTATCATCAT GAGACGGTGA ATCTTTTATC TGTGATGTAC TAACTACTCG
JX855938 CTATCATCAT GAGACGGTGA ATCTTTTATC TGTGATGTAC TAACTACTCG
Consensus CTATCATCAT GAGACGGTGA ATCTTTTATC TGTGATGTAC TAACTACTCG
....|....| ....|....| ....|....| ....|....| ....|....|
1310 1320 1330 1340 1350
MH010438 TCAAGCGCGG AAATTTTTTA AGAAATTCAA GTTCTTACGT CCATTTCTTG
MH010446 TCAAGCGCGG AAATTTTTTA AGAAATTCAA GTTCTTACGT CCATTTCTTG
MH010444 TCAAGCGCGG AAATTTTTTA AGAAATTCAA GTTCTTACGT CCATTTCTTG
MH010441 TCAAGCGCGG AAATTTTTTA AGAAATTCAA GTTCTTACGT CCATTTCTTG
MH010442 TCAAGCGCGG AAATTTTTTA AGAAATTCAA GTTCTTACGT CCATTTCTTG
MH010440 TCAAGCGCGG AAATTTTTTA AGAAATTCAA GTTCTTACGT CCATTTCTTG
MH010439 TCAAGCGCGG AAATTTTTTA AGAAATTCAA GTTCTTACGT CCATTTCTTG
MH010437 TCAAGCGCGG AAATTTTTTA AGAAATTCAA GTTCTTACGT CCATTTCTTG
MH010443 TCAAGCGCGG AAATTTTTTA AGAAATTCAA GTTCTTACGT CCATTTCTTG
JX499143 TCAAGCGCGG AAATTTTTTA AGAAATTCAA GTTCTTACGT CCATTTCTTG
JX855937 TCAAGCGCGG AAATTTTTTA AGAAATTCAA GTTCTTACGT CCATTTCTTG
JX855936 TCAAGCGCGG AAATTTTTTA AGAAATTCAA GTTCTTACGT CCATTTCTTG
MT319762 TCAAGCGCGG AAATTTTTTA AGAAATTCAA GTTCTTACGT CCATTTCTTG
JX855938 TCAAGCGCGG AAATTTTTTA AGAAATTCAA GTTCTTACGT CCATTTCTTG
Consensus TCAAGCGCGG AAATTTTTTA AGAAATTCAA GTTCTTACGT CCATTTCTTG
....|....| ....|....| ....|....| ....|....| ....|....|
1360 1370 1380 1390 1400
MH010438 GAGATCTGTG CTAAGTCGAA ATAAGGTAGC TGTAGGGGAA CC-TGTAGCT
MH010446 GAGATCTGTG CTAAGTCGAA ATAAGGTAGC TGTAGGGGAA CC-TGTAGCT
MH010444 GAGATCTGTG CTAAGTCGAA ATAAGGTAGC TGTAGGGGAA CC-TGTAGCT
MH010441 GAGATCTGTG CTAAGTCGAA ATAAGGTAGC TGTAGGGGAA CC-TGTAGCT
MH010442 GAGATCTGTG CTAAGTCGAA ATAAGGTAGC TGTAGGGGAA CC-TGTAGCT
MH010440 GAGATCTGTG CTAAGTCGAA ATAAGGTAGC TGTAGGGGAA CC-TGTAGCT
MH010439 GAGATCTGTG CTAAGTCGAA ATAAGGTAGC TGTAGGGGAA CC-TGTAGCT
MH010437 GAGATCTGTG CTAAGTCGAA ATAAGGTAGC TGTAGGGGAA CC-TGTAGCT
MH010443 GAGATCTGTG CTAAGTCGAA ATAAGGTAGC TGTAGGGGAA CC-TGTAGCT
JX499143 GAGATCTGTG CTAAGTCGAA ATAAGGTAGC TGTAGGGGAA CCCTGTAGCT
JX855937 GAGATCTGTG CTAAGTCGAA ATAAGGTAGC TGTAGGGGAA -CCTGTAGCT
JX855936 GAGATCTGTG CTAAGTCGAA ATAAGGTAGC TGTAGGGGAA -CCTGTAGCT
MT319762 GAGATCTGTG CTAAGTCGAA ATAAGGTAGC TGTAGGGGAA -CCTGTAGCT
JX855938 GAGATCTGTG CTAAGTCGAA ATAAGGTAGC TGTAGGGGAA -CCTGTAGCT
Consensus GAGATCTGTG CTAAGTCGAA ATAAGGTAGC TGTAGGGGAA CCCTGTAGCT
....|....| ....|....| ....|....| ....|...
1410 1420 1430
MH010438 GAATAATTTG TGTTGTTTAA ATCCCCCCCA TCCTTGTG
MH010446 GAATAATTTG TGTTGTTTAA ATCCCCCC-A TCCTTGTG
MH010444 GAATAATTTG TGTTGTTTAA ATCCCCCC-A TCCTTGTG
MH010441 GAATAATTTG TGTTGTTTAA ATCCCCCC-A TCCTTGTG
MH010442 GAATAATTTG TGTTGTTTAA ATCCCCCC-A TCCTTGTG
MH010440 GAATAATTTG TGTTGTTTAA ATCCCCCC-A TCCTTGTG
MH010439 GAATAATTTG TGTTGTTTAA ATCCCCCC-A TCCTTGTG
MH010437 GAATAATTTG TGTTGTTTAA ATCCCCCCCA TCCTTGTG
MH010443 GAATAATTTG TGTTGTTTAA ATCCCCCCCA TCCTTGTG
JX499143 GAATAATTTG TGTTGTTTAA ATCCCCCCCA TCCTTGTG
JX855937 GAATAATTTG TGTTGTTTAA ATCCCCCC-A TCCTTGTG
JX855936 GAATAATTTG TGTTGTTTAA ATCCCCCC-A TCCTTGTG
MT319762 GAATAATTTG TGTTGTTTAA ATCCCCCC-A TCCTTGTG
JX855938 GAATAATTTG TGTTGTTTAA ATCCCCCC-A TCCTTGTG
Consensus GAATAATTTG TGTTGTTTAA ATCCCCCCCA TCCTTGTG
