# Supplementary material for: Detection of Pneumocystis jirovecii and Toxoplasma gondii in patients with lung infections by a duplex qPCR assay
Source: PLoS Negl Trop Dis. 2021 Dec 17;15(12):e0010025. doi: 10.1371/journal.pntd.0010025 (PMC8682901; doi:10.1371/journal.pntd.0010025)
Supplement: S3 Table — (XLSX) [file pntd.0010025.s003.xlsx]

## Sheet: Sheet1
S3 Table. The sensitivity of duplex qPCR
Sample Type	Concentration (copy/reaction)	P. jirovecii						T. gondii
		Singleplex			Duplex			Singleplex			Duplex
		Mean	Inter-assay* CV%		Mean	Inter-assay* CV%		Mean	Inter-assay* CV%		Mean	Inter-assay* CV%
		Cq (SD)			Cq (SD)			Cq (SD)			Cq (SD)
Plasmid in standard sputum	1000	29.54(0.17)	0.56		29.67(0.58)	1.95		29.65(0.30)	1		30.21(0.87)	2.88
	100	32.96(0.41)	1.24		32.91(0.49)	1.47		33.08(0.41)	1.25		33.70(0.99)	2.94
	10	36.10(0.40)	1.11		36.38(0.05)	0.14		36.83(0.19)	0.52		37.69(0.86)	2.29
	5	37.14(0.63)	1.69		37.76(0.48)	1.28		37.56(0.45)	1.2		38.57	>5
	3	38.56	>5		un	-		38.15(0.51)	1.33		un	-
	1	un	-		un	-		un	-		un	-
	Blank	un	-		un	-		un	-		un	-
	dH2O	un	-		un	-		un	-		un	-
Cq: quantification cycle, SD: standard deviation, CV: coefficient of variation, un: undetected, - present no data, *The inter-assay was evaluated based on triplicate reaction.
