# Supplementary material for: Detection of Pneumocystis jirovecii and Toxoplasma gondii in patients with lung infections by a duplex qPCR assay
Source: PLoS Negl Trop Dis. 2021 Dec 17;15(12):e0010025. doi: 10.1371/journal.pntd.0010025 (PMC8682901; doi:10.1371/journal.pntd.0010025)
Supplement: S5 Table — (XLSX) [file pntd.0010025.s005.xlsx]

## Sheet: Sheet1
S5 Table. Duplex qPCR assay results
Groups	Clinical diagnosis	Sample /Patient ID	Gender	Age (year)	Collection date	Sample type	Duplex qPCR results
							P. jirovecii/Cq	T. gondii/Cq
Clinical samples for Validation (n=114)	PCP (n=31)	Positive control	-	-	-	Plasmid DNA	23.9	21.74
		Negative control	-	-	-	dH2O	un	un
		1	F	24	2019-09-10	BALF	29.82	un
		2	M	33	2019-09-16	BALF	25.37	un
		3	M	74	2019-09-19	BALF	25.31	un
		4	F	46	2019-10-21	BALF	33	un
		5	M	44	2019-10-28	BALF	32.33	un
		6	M	73	2019-10-28	BALF	34.31	un
		7	F	62	2019-12-11	BALF	19.97	un
		8	M	66	2019-12-31	Sputum	26.96	un
		9	F	4 month	2019-12-11	BALF	29.96	un
		10	M	65	2019-12-11	Sputum	25	un
		11	M	75	2019-12-10	BALF	29.62	un
		12	F	36	2019-09-23	BALF	32.4	un
		13	F	64	2019-09-02	BALF	36.69	un
		14	M	68	2020-01-20	Sputum	33.45	un
		15	M	54	2020-01-20	Sputum	36.68	un
		16	M	7	2020-01-21	Sputum	27.71	un
		17	M	34	2020-02-20	Sputum	24.83	un
		18	M	81	2020-03-12	Sputum	33.4	un
		19	M	3	2020-03-16	Sputum	24.69	un
		20	F	1	2020-07-20	BALF	28.47	un
		21	M	84	2020-08-13	Sputum	24.7	un
		22	M	49	2020-08-13	BALF	19.24	un
		23	M	67	2020-08-17	Sputum	23.32	un
		24	M	56	2019-12-17	BALF	22.27	un
		25	M	68	2019-11-22	Sputum	30.99	32.43
		26	M	67	2019-11-22	Sputum	25.38	30.26
		27	F	62	2019-11-22	BALF	29.9	27.93
		28	M	69	2019-11-22	BALF	29.33	33.02
		29	M	60	2020-01-17	Sputum	30.23	30.76
		30	F	76	2020-01-14	BALF	31.32	35.61
		31	F	4 month	2019-12-19	Sputum	33.19	33.67
	Suspected PCP (n=61)	Positive control	-	-	-	Plasmid DNA	24.82/32.28	29.81/15.91
		Negative control	-	-	-	dH2O	un	un
		32	M	33	2020-08-17	BALF	un	un
		33	M	63	2020-08-17	BALF	un	un
		34	M	82	2020-08-13	Sputum	un	un
		35	M	93	2020-08-13	Sputum	un	un
		36	M	4	2020-08-13	Sputum	un	un
		37	F	39	2020-08-13	Sputum	un	un
		38	M	10	2020-08-10	BALF	un	un
		39	F	79	2020-08-10	Sputum	un	un
		40	M	44	2020-08-06	Sputum	un	un
		41	M	37	2020-08-06	Sputum	un	un
		42	M	30	2020-08-06	Sputum	un	un
		43	F	65	2020-08-06	Sputum	un	un
		44	M	43	2020-07-16	Sputum	un	un
		45	F	1	2020-07-16	BALF	un	un
		46	F	30	2020-06-22	Sputum	un	un
		47	M	82	2020-06-22	BALF	un	un
		48	F	67	2020-06-18	Sputum	un	un
		49	M	42	2020-06-18	Sputum	un	un
		50	M	70	2020-06-18	Sputum	un	un
		51	M	86	2020-06-08	Sputum	un	un
		52	M	98	2020-06-18	Sputum	un	un
		53	M	64	2020-05-25	BALF	un	un
		54	M	45	2020-05-25	Sputum	un	un
		55	M	81	2020-05-21	Sputum	un	un
		56	F	48	2020-03-30	Sputum	un	un
		57	M	72	2020-03-30	Sputum	un	un
		58	M	63	20200208	Sputum	un	un
		59	F	75	2020-02-20	Sputum	un	un
		60	M	22	2020-02-27	Sputum	un	un
		61	M	91	2020-03-02	Sputum	un	un
		62	F	56	2020-02-21	BALF	un	un
		63	M	7	2020-01-21	Sputum	un	un
		64	M	93	2020-01-21	Sputum	un	un
		65	M	39	2020-01-21	Sputum	un	un
		66	M	60	2020-01-21	Sputum	un	un
		67	M	62	2020-01-20	BALF	un	un
		68	F	66	2020-01-20	Sputum	un	un
		69	F	63	2020-01-20	Sputum	un	un
		70	M	49	2020-01-20	Sputum	un	un
		71	F	32	2020-01-20	Sputum	un	un
		72	F	74	2020-01-21	Sputum	un	un
		73	M	81	2020-01-21	BALF	un	un
		74	M	64	2020-01-20	BALF	un	un
		75	F	65	2020-08-06	Sputum	un	un
		76	F	98	2020-03-30	Sputum	un	un
		77	M	63	20200120	Sputum	un	un
		78	M	69	20200120	Sputum	un	un
		79	M	67	2019-12-19	Sputum	un	un
		80	M	80	2020-01-20	Sputum	un	un
		81	F	66	2020-03-12	Sputum	un	un
		82	M	76	2020-08-10	Sputum	un	un
		83	F	13	2020-08-13	BALF	un	un
		84	M	9	2019-09-20	BALF	un	32.61
		85	F	42	2019-09-26	Sputum	un	37.19
		86	M	59	2019-11-22	Sputum	un	24.99
		87	F	74	2020-08-17	Sputum	27.26	un
		88	F	15	2020-07-16	Sputum	31.89	un
		89	M	47	2020-03-30	Sputum	28.17	un
		90	F	98	2020-03-30	BALF	35.19	un
		91	M	63	2020-02-27	Sputum	34.88	un
		92	M	4 month	2020-01-20	Sputum	34.72	un
	T. gondii infections (n=2)	Positive control	-	-	-	Plasmid DNA and parasite DNA	32.28	15.91
		Negative control	-	-	-	dH2O	un	un
		93	M	56	2019-10-21	Blood	un	37.23
		94	M	5	2019-09-01	Blood	un	33.99
	Non T. gondii infections (n=20)	95	F	6	2020-09-16	Blood	un	un
		96	M	73	2020-09-16	Blood	un	un
		97	M	73	2020-09-16	Blood	un	un
		98	M	12	2020-09-16	Blood	un	un
		99	M	8	2020-09-16	Blood	un	un
		100	M	14	2020-09-16	Blood	un	un
		101	M	68	2020-09-16	Blood	un	un
		102	F	50	2020-09-16	Blood	un	un
		103	F	34	2020-09-16	Blood	un	un
		104	M	31	2020-09-16	Blood	un	un
		105	M	39	2020-09-16	Blood	un	un
		106	M	14 month	2020-09-16	Blood	un	un
		107	F	30	2020-09-16	Blood	un	un
		108	M	41	2020-09-16	Blood	un	un
		109	F	36	2020-09-16	Blood	un	un
		110	M	37	2020-03-11	Blood	un	un
		111	F	30	2020-04-22	Blood	un	un
		112	M	43	2019-11-29	Blood	un	un
		113	M	35	2019-11-05	Blood	un	un
		114	M	33	2020-05-29	Blood	un	un
Clinical samples for Survey (n=113)	Lung infections (n=113)	Positive control	-	-	-	Plasmid DNA	19.95	30.79
		Negative control	-	-	-	dH2O	un	un
		1	F	57	2020-08-26	sputum	un	un
		2	M	74	2020-08-24	sputum	un	un
		3	M	73	2020-08-25	BALF	un	un
		4	M	69	2020-08-25	sputum	un	un
		5	M	71	2020-08-26	sputum	un	un
		6	F	25	2020-08-26	sputum	un	un
		7	M	80	2020-08-25	sputum	un	un
		8	M	81	2020-08-25	sputum	un	un
		9	F	83	2020-08-25	sputum	un	un
		10	F	63	2020-08-25	sputum	un	un
		11	M	66	2020-08-25	sputum	un	un
		12	F	83	2020-08-26	sputum	un	un
		13	M	81	2020-08-25	sputum	un	un
		14	F	73	2020-08-25	sputum	un	un
		15	M	50	2020-08-26	sputum	un	un
		16	M	63	2020-08-24	sputum	un	un
		17	M	89	2020-08-21	sputum	un	un
		18	M	52	2020-08-23	sputum	un	un
		19	M	64	2020-08-25	sputum	un	un
		20	M	84	2020-08-13	sputum	un	un
		21	M	86	2020-08-27	sputum	un	un
		22	M	82	2020-08-26	sputum	un	un
		23	F	70	2020-08-26	sputum	un	un
		24	M	104	2020-08-28	sputum	un	un
		25	F	78	2020-08-25	sputum	un	un
		26	M	0 day	2020-08-26	sputum	un	un
		27	F	97	2020-08-25	sputum	un	un
		28	M	6 day	2020-08-27	sputum	un	un
		29	M	7 day	2020-08-26	sputum	un	un
		30	F	83	2020-08-25	sputum	un	un
		31	M	7 day	2020-08-25	sputum	un	un
		32	F	6 day	2020-08-27	sputum	un	un
		33	F	87	2020-08-26	sputum	un	un
		34	M	98	2020-08-26	BALF	un	un
		35	M	55	2020-08-20	sputum	un	un
		36	M	88	2020-08-26	sputum	un	un
		37	M	55	2020-08-20	sputum	un	un
		38	F	89	2020-08-25	sputum	un	un
		39	M	2 day	2020-08-26	sputum	un	un
		40	M	87	2020-08-25	sputum	un	un
		Positive control	-	-	-	Plasmid DNA	29.2	32.86
		Negative control	-	-	-	dH2O	un	un
		41	M	70	2020-08-25	sputum	un	un
		42	M	64	2020-08-27	sputum	un	un
		43	F	67	2020-08-27	sputum	un	un
		44	M	62	2020-08-26	sputum	un	un
		45	M	69	2020-08-26	sputum	un	un
		46	M	74	2020-08-30	sputum	un	un
		47	M	79	2020-08-18	sputum	un	un
		48	F	70	2020-08-27	sputum	un	un
		49	F	49	2020-08-26	BALF	un	un
		50	F	56	2020-08-26	BALF	un	un
		51	M	0 day	2020-08-27	sputum	un	un
		52	F	56	2020-08-28	sputum	un	un
		53	F	0 day	2020-08-27	sputum	un	un
		54	F	91	2020-08-28	sputum	un	un
		55	M	10 day	2020-08-30	sputum	un	un
		56	F	99	2020-08-30	sputum	un	un
		57	M	9 day	2020-08-27	sputum	un	un
		58	M	0 day	2020-08-30	sputum	un	un
		59	F	81	2020-08-27	sputum	un	un
		60	F	3	2020-08-28	sputum	un	un
		61	M	91	2020-08-28	sputum	un	un
		62	M	81	2020-08-27	sputum	un	un
		63	M	69	2020-08-28	sputum	un	un
		64	M	7 day	2020-09-03	sputum	un	un
		65	F	55	2020-09-01	BALF	un	un
		66	M	21	2020-08-28	BALF	un	un
		67	M	48	2020-08-31	BALF	un	un
		68	M	24	2020-09-02	sputum	un	un
		69	F	50	2020-09-02	sputum	un	un
		70	F	37	2020-09-02	sputum	un	un
		71	F	54	2020-09-02	sputum	un	un
		72	M	95	2020-08-31	sputum	un	un
		73	M	49	2020-09-02	sputum	un	un
		74	F	82	2020-09-02	sputum	un	un
		75	M	67	2020-09-10	sputum	un	un
		76	M	49	2020-09-11	sputum	un	un
		77	M	97	2020-09-09	sputum	un	un
		78	M	91	2020-09-11	sputum	un	un
		79	M	81	2020-09-10	sputum	un	un
		80	M	99	2020-09-10	sputum	un	un
		Positive control	-	-	-	Plasmid DNA	32.7	15.03
		Negative control	-	-	-	dH2O	un	un
		81	M	93	2020-09-10	sputum	un	un
		82	F	102	2020-09-10	sputum	un	un
		83	M	94	2020-09-09	sputum	un	un
		84	M	44	2020-09-10	sputum	un	un
		85	M	65	2020-09-10	sputum	un	un
		86	M	49	2020-09-10	sputum	un	un
		87	M	81	2020-09-10	sputum	un	un
		88	F	14	2020-09-09	sputum	un	un
		89	M	48	2020-09-09	sputum	un	un
		90	M	67	2020-09-11	sputum	un	un
		91	M	87	2020-09-09	sputum	un	un
		92	M	65	2020-09-10	sputum	un	un
		93	M	83	2020-09-08	sputum	un	un
		94	M	5 day	2020-08-26	sputum	un	un
		95	F	77	2020-09-07	BALF	un	un
		96	F	60	2020-09-08	BALF	34.49	un
		97	F	71	2020-09-09	sputum	33.08	un
		98	M	0	2020-09-10	sputum	33.69	un
		99	F	71	2020-09-08	BALF	34.33	un
		100	F	58	2020-09-03	sputum	33.05	un
		101	M	69	2020-08-31	BALF	32.76	un
		102	M	2 day	2020-09-03	sputum	35.94	un
		103	F	68	2020-08-20	sputum	36.87	un
		104	M	59	2020-08-20	sputum	33.18	un
		105	M	4 day	2020-08-26	sputum	34.55	un
		106	M	4 day	2020-09-03	sputum	un	38.28
		107	F	80	2020-08-26	sputum	un	29.53
		108	M	1 day	2020-08-26	sputum	35.76	32.01
		109	F	0	2020-08-28	sputum	31.03	28.06
		110	M	91	2020-08-16	sputum	31.17	30.21
		111	M	4 day	2020-08-31	sputum	32.98	33.52
		112	F	84	2020-08-28	sputum	30.94	30.83
		113	F	55	2020-08-27	sputum	28.94	29.72
